# Supplementary material for: Establishment of a predictive model for postpartum hemorrhage in twins: a retrospective study
Source: BMC Pregnancy Childbirth. 2023 Sep 7;23:644. doi: 10.1186/s12884-023-05933-7 (PMC10486133; doi:10.1186/s12884-023-05933-7)
Supplement: Supplementary file 1 — Additional file 1. [file 12884_2023_5933_MOESM1_ESM.xls]

## Sheet: Sheet1
Additional file 1 --- Characteristics of the study population in the training and validation cohorts
Variable	Training cohort（n=1395）	Validation cohort（n=650）	Z/χ2	P
maternal age [M(P25,P75)，years]	30（28，33）	30（28，33）	-0.248a	0.804
number of miscarriages [n(%)]			0.307b	0.858
0	782（56.1）	359（55.2）
1~2	520（37.3）	250（38.5）
≥3	93（6.7）	41（6.3）
week gestational at delivery [M(P25,P75)，weeks]	36（34，37）	36（34，37）	-0.250a	0.803
pre-pregnancy BMI [M(P25,P75)，kg/m²]	20.576（18.670，22.862）	20.474（18.409，22.659）	-1.259a	0.208
ART [n(%)]			0.891b	0.345
No	632（45.3）	280（43.1）
Yes	763（54.7）	370（56.9）
type of chorionic [n(%)]			3.755b	0.053
monochorionic diamniotic	360（25.8）	142（21.8）
dichorionic diamniotic	1035（74.2）	508（78.2）
HB [M(P25,P75)，g/L]	12.4（11.5，13.4）	12.4（11.6，13.2）	-0.271a	0.787
PLT [M(P25,P75)，×10^9/L]	181（152，217）	177.5（149，218）	-1.188a	0.235
FIB [M(P25,P75)，mg/dL]	436（387，485）	435.5（391，485）	-0.647a	0.517
albumin level [M(P25,P75)，g/dL]	34.5（32.7，36.4）	34.2（32.3，36.3）	-1.756a	0.079
GDM [n(%)]			0.041b	0.84
No	1048（75.1）	491（75.5）
Yes	347（24.9）	159（24.5）
HDP [n(%)]			1.462d	0.688
No	1168（83.7）	534（82.2）
gestational hypertension	72（5.2）	39（6）
chronic hypertension	4（0.3）	3（0.5）
eclampsia, preeclampsia, superimposed preeclampsia	151（10.8）	74（11.4）
ICP [n(%)]			2.349b	0.125
No	1302（93.3）	618（95.1）
Yes	93（6.7）	32（4.9）
immune system disorders or thrombophilia (%)]			4.788b	0.091
No	1257（90.1）	577（88.8）
Yes, No medicine	96（6.9）	41（6.3）
Yes, Medication	42（3）	32（4.9）
uterine myoma [n(%)]			0.096b	0.756
No	1380（98.9）	642（98.8）
Yes	15（1.1）	8（1.2）
PROM [n(%)]			0.154b	0.695
No	1184（84.9）	556（85.5）
Yes	211（15.1）	94（14.5）
polyhydramnios [n(%)]			0.415b	0.519
No	1237（88.7）	570（87.7）
Yes	158（11.3）	80（12.3）
placental abruption [n(%)]			0.519d	0.917
No	1384（99.2）	644（99.1）
grade I	5（0.4）	2（0.3）
grade II or III	6（0.4）	4（0.6）
placenta praevia [n(%)]			6.583b	0.124
No	1366（97.9）	635（97.7）
Yes, non-anterior placenta	8（0.6）	10（1.5）
Yes, anterior placenta	21（1.5）	5（0.8）
number of previous cesarean deliveries [n(%)]			0.739d	0.676
0	1318（94.5）	620（95.4）
1	73（5.2）	29（4.5）
≥2	4（0.3）	1（0.2）
number of previous vaginal deliveries [n(%)]			2.861d	0.416
0	1153（82.7）	526（80.9）
1	202（14.5）	100（15.4）
2	37（2.7）	20（3.1）
3	3（0.2）	4（0.6）
history of previous PPH [n(%)]			<0.001c	1
No	1389（99.6）	647（99.5）
Yes	6（0.4）	3（0.5）
number of previous intrauterine manipulation [n(%)]			0.212b	0.645
0	1018（73.0）	377（27.0）
≥1	468（72.0）	182（28.0）
intrauterine in infection [n(%)]			0.002b	0.964
No	1371（98.3）	639（98.3）
Yes	24（1.7）	11（1.7）
sum of neonatal weight [M(P25,P75)，g]	4850（4300，5350）	4875（4250，5330）	-0.273a	0.785
mode of delivery [n(%)]			0.253b	0.881
natural labor	86（6.2）	38（5.8）
forceps delivery	6（0.4）	2（0.3）
cesarean section	1303（93.4）	610（93.8）
surgeon's seniority [n(%)]			0.956b	0.328
≥10 years	1357（97.3）	637（98）
＜10 years	38（2.7）	13（2）
a: Mann–Whitney U test， b: Pearson's chi-squared test，c: Yates's correction for continuity，d: Fisher’s exact test Continuous variables were expressed as median (interquartile range); n (percentage) for categorical variables Abbreviations: ART assisted reproduction, HB hemoglobin, PLT platelet count, FIB fibrinogen level, GDM gestational diabetes mellitus, HDP hypertensive disorders of pregnancy, …
